# Supplementary material for: Rapid Identification of Secondary Structure and Binding Site Residues in an Intrinsically Disordered Protein Segment
Source: Front Genet. 2021 Nov 2;12:755292. doi: 10.3389/fgene.2021.755292 (PMC8593223; doi:10.3389/fgene.2021.755292)
Supplement: Supplementary file 2 [file Table1.xlsx]

## Sheet: Sheet1
Table S1. List of MFIratio values of Asp and Arg mutants for the two biological replicates along with their Mean and Standard deviation. MFIratio values of each mutant are normalised to the WT values for each replicate.
	ASP mutants	ASP mutants		ASP mutants	ASP mutants			ARG mutants	ARG mutants		ARG mutants	ARG mutants
	REP1	REP2		Mean	STD dev			REP1	REP2		Mean	STD dev
WT	1	1						1	1
T31	0.967202	1.00937		0.988284	0.0298141			0.940291	1.00044		0.970366	0.0425323
K32	0.677557	0.71234		0.694948	0.0245956
A33	0.759225	0.73239		0.745807	0.0189749
A34	0.922831	0.957209		0.94002	0.0243087			0.776922	0.767547		0.772235	0.00662889
Q35	0.835133	0.82789		0.831511	0.0051214
R36	0.492706	0.532569		0.512637	0.0281876
Y37	0.348832	0.403189		0.376011	0.0384362			0.254593	0.234003		0.244298	0.0145593
L38								0.748643	0.772755		0.760699	0.0170498
H39	1.13114	0.812649		0.971892	0.225204			0.896152	0.967978		0.932065	0.0507888
E40	0.683766	0.721182		0.702474	0.0264569			0.886716	0.903041		0.894879	0.0115436
L41	0.958156	0.959851		0.959004	0.00119807			0.340231	0.331236		0.335733	0.0063605
D42
A43	0.996399	1.01085		1.00363	0.01022			0.990633	0.906217		0.948425	0.0596918
Q44	0.661756	0.721567		0.691661	0.0422928			0.908776	0.97479		0.941783	0.0466793
L45	0.665828	0.629682		0.647755	0.0255591			0.935589	0.976157		0.955873	0.0286858
L46	0.388448	0.36736		0.377904	0.0149113
T47	1.00949	0.954691		0.982092	0.0387513
G48	0.943079	0.993632		0.968356	0.0357463			0.72427	0.869771		0.79702	0.102885
Q49	0.647304	0.612164		0.629734	0.024848			0.932982	0.888659		0.91082	0.0313408
I50	0.736771	0.537328		0.63705	0.141028			0.505171	0.609517		0.557344	0.0737836
D51								0.684143	0.684914		0.684528	0.000545433
R52	0.516208	0.488184		0.502196	0.0198156
A53	0.952483	0.988043		0.970263	0.0251445
L54	0.715739	0.676883		0.696311	0.027475
E55	0.899664	0.594525		0.747095	0.215766			0.950723	0.921183		0.935953	0.0208881
S56	0.591934	0.559799		0.575866	0.0227225			0.935447	0.888084		0.911765	0.0334908
I57
H58	0.868812	0.997313		0.933062	0.0908639
G59	0.553308	0.611465		0.582387	0.0411232			0.820922	0.815608		0.818265	0.00375743
T60	0.886073	0.751635		0.818854	0.0950615
D61
E62	1.07547	0.668892		0.872182	0.287495			0.915428	0.912249		0.913838	0.00224811
A63	0.661795	0.625868		0.643832	0.0254042
E64	0.628435	0.799177		0.713806	0.120733			0.90789	0.904041		0.905966	0.0027214
A65
L66	0.719733	0.680661		0.700197	0.0276283
A67	0.839785	0.794195		0.81699	0.0322367
V68	0.804528	0.760853		0.782691	0.0308833
A69	0.844665	0.798811		0.821738	0.032424			0.82746	0.817825		0.822642	0.00681359
N70
A71	0.917452	0.878219		0.897835	0.0277416
Y72	0.966699	1.00788		0.987289	0.0291188			0.930259	0.965648		0.947954	0.0250236
R73	0.992644	1.00582		0.999233	0.00931746
V74	0.869536	1.00381		0.936671	0.0949424
L75	0.865587	0.818597		0.842092	0.0332272			0.797157	0.833244		0.8152	0.025517
E76	0.897687	0.996899		0.947293	0.0701536
T77	0.905585	0.985405		0.945495	0.0564411			0.903698	0.930794		0.917246	0.0191594
M78	0.763551	0.7221		0.742826	0.0293103			0.803916	0.742321		0.773118	0.0435539
D79
D80								0.923448	0.897364		0.910406	0.0184437
E81	0.949692	0.99698		0.973336	0.0334376			0.931843	0.962473		0.947158	0.0216586
W82	0.944115	0.922362		0.932384	0.015348			0.955547	0.849781		0.902664	0.0747879
